# Supplementary material for: Prostaglandin D2-supplemented “functional eicosanoid testing and typing” assay with peripheral blood leukocytes as a new tool in the diagnosis of systemic mast cell activation disease: an explorative diagnostic study
Source: J Transl Med. 2014 Aug 12;12:213. doi: 10.1186/s12967-014-0213-2 (PMC4283146; doi:10.1186/s12967-014-0213-2)
Supplement: Additional file 1: — Characteristics and symptoms of MCAD patients. [file 12967_2014_213_MOESM1_ESM.xls]

## Sheet: Additional file 1
		Biometric Data				Medication						Symptoms										Symptoms										Symptoms
No.	MCAD group	Sex [f=female; m=male]	Age [years]	Body-mass-index [kg/m2]	Tryptase [µg/L]	Cromoglicic acid	Anti-histamines	Leukotriene receptor antagonists	Gluco-corticoids	NSAID	Other Drugs	abdominal pain	intestinal dysfunction	pathological meteorism	nausea	non-cardiac breast pain	liver affection; spleno-megaly	hyper-cholesterin-emia	flush	hot flashes	tachycardia	dysregulation of blood pressure during the acute episode	asthenia	fatigue	weight loss	conjunctivitis	nasal congestion or rhinorrhea	pulmonary function	paresthesia / pain	tinnitus	headache	amnesic aphasia / concentration disorders / insomnia	angio-edema	urticaria pigmentosa / rosacea-like folliculitis	urticaria / pruritus	telangi-ektasia	bleeding tendency
1	MCAS	f	30	24.2	1.95	no	no	no	no	no	no	yes	diarrhea	yes	no	no	liver affection	no	no	no	no	yes	yes	yes	no	no	dysfunctional	dry cough	no	no	no	concentration disorders	yes	rosacea-like folliculitis	pruritus	no	yes
2	MCAS	f	36	26.0	3.27	no	no	no	no	no	no	yes	diarrhea	yes	yes	yes	no	no	no	yes	yes	yes	yes	yes	yes	yes	dysfunctional	dyspnea, asthma	yes	yes	yes	amnesic aphasia; concentration disorders	no	urticaria pigmentosa; rosacea-like folliculitis	urticaria	yes	yes
3	MCAS	f	36	20.7	9.4	no	no	no	no	no	no	yes	diarrhea	yes	yes	yes	no	no	yes	yes	yes	yes	yes	yes	yes	yes	dysfunctional	dry cough, dyspnea, asthma	yes	no	yes	amnesic aphasia; concentration disorders	no	no	urticaria; pruritus	no	yes
4	MCAS	f	45	17.8	3.36	no	no	no	no	no	no	yes	diarrhea	yes	yes	yes	liver affection	no	yes	yes	yes	yes	yes	yes	yes	yes	dysfunctional	no	yes	yes	no	amnesic aphasia	yes	no	urticaria	yes	yes
5	MCAS	f	46	20.5	11.3	yes	H1 and H2	no	no	no	no	yes	diarrhea	yes	no	no	liver affection	yes	no	yes	yes	no	yes	yes	yes	yes	dysfunctional	dry cough	yes	yes	yes	amnesic aphasia; concentration disorders, insomnia	no	rosacea-like folliculitis	pruritus	no	yes
6	MCAS	f	46	21.2	2.95	no	no	no	no	no	no	yes	diarrhea	yes	yes	yes	no	yes	yes	yes	yes	yes	no	yes	no	yes	dysfunctional	dry cough	yes	no	yes	amnesic aphasia	no	no	pruritus	no	no
7	MCAS	f	57	23.7	3.94	no	H1	no	no	no	no	yes	diarrhea	yes	yes	yes	no	yes	yes	yes	yes	no	yes	yes	no	no	dysfunctional	dry cough	yes	yes	no	amnesic aphasia; concentration disorders	no	no	no	no	yes
8	MCAS	f	59	35.3	4.36	no	H1	no	no	ASA	ß-adrenoceptor blocker, opioids	yes	diarrhea	yes	yes	yes	liver affection	yes	yes	yes	no	yes	yes	yes	no	yes	dysfunctional	dry cough	yes	yes	yes	amnesic aphasia; concentration disorders; insomnia	yes	urticaria pigmentosa; rosacea-like folliculitis	urticaria	yes	yes
9	MCAS	f	61	19.7	3.64	no	no	no	no	no	metformin, simvastatin, ezetimibe	yes	diarrhea	yes	yes	no	liver affection	yes	yes	yes	yes	yes	yes	yes	yes	yes	dysfunctional	no	no	no	yes	amnesic aphasia; concentration disorders; insomnia	yes	no	pruritus	yes	yes
10	MCAS	f	71	20.2	6.7	no	no	no	no	no	no	yes	diarrhea	yes	yes	yes	liver affection		yes	yes	yes	no	yes	yes	no	no	normal	dyspnea	no	no	no	amnesic aphasia	no	no	pruritus	no	no
11	MCAS	m	20	21.9	8.08	no	no	no	no	no	no	yes	diarrhea	yes	yes	no	no	no	yes	no	yes	no	yes	yes	yes	yes	dysfunctional	dry cough, dyspnea, asthma	yes	yes	ves	amnesic aphasia; concentration disorders; insomnia	no	no	pruritus	yes	yes
12	MCAS	m	38	27.0	n.d.	no	no	no	no	no	no	yes	diarrhea	yes	no	no	splenomegaly	no	no	yes	yes	no	yes	yes	yes	yes	dysfunctional	dry cough, asthma	yes	yes	no	amnesic aphasia; concentration disorders; insomnia	no	rosacea-like folliculitis	no	yes	yes
1	SM	f	39	22.1	4.63	no	H1 and H2	montelukast	no	no	omeprazole	yes	diarrhea	yes	yes	yes	no	yes	no	yes	yes	yes	yes	yes	no	yes	dysfunctional	dry cough	yes	no	no	no	yes	urticaria pigmentosa	no	no	yes
2	SM	f	44	19.9	3.3	yes	H1 and H2	montelukast	no	no		yes	diarrhea	yes	yes	yes	liver affection	yes	yes	yes	yes	yes	yes	yes	yes	yes	dysfunctional	dry cough	yes	yes	yes	amnesic aphasia; concentration disorders	no	no	urticaria; pruritus	yes	yes
3	SM	f	46	21.6	10.5	yes	H1 and H2	no	no	no	valsartan, atorvastatin	yes	diarrhea; obstipation	yes	yes	yes	no	yes	yes	yes	yes	yes	yes	yes	yes	yes	dysfunctional	dry cough	yes	yes	yes	no	no	no	no	no	yes
4	SM	f	53	30.8	27	yes	H1 and H2	no	no	no	omeprazole, valsartan, hydrocchlorothiazide, risedronic acid	yes	diarrhea	yes	yes	yes	liver affection; splenomegaly	yes	yes	yes	yes	yes	yes	yes	no	yes	dysfunctional	no	yes	no	yes	no	no	urticaria pigmentosa	no	no	yes
5	SM	f	55	23.1	4.9	no	H1	no	no	no	nifedipine	yes	diarrhea	yes	yes	yes	liver affection	yes	yes	yes	yes	yes	yes	yes	no	no	dysfunctional	no	yes	no	yes	no	no	urticaria pigmentosa	no	no	yes
6	SM	f	70	22.0	> 200	yes	H1 and H2	montelukast	no	no	omeprazole, valsartan, hydrocchlorothiazide, flunitrazepam	yes	diarrhea	yes	yes	yes	no	no	yes	yes	yes	yes	yes	yes	yes	no	dysfunctional	dry cough	no	yes	yes	no	no	urticaria pigmentosa	no	no	no
7	SM	m	44	31.0	24.7	no	H1 and H2	no	prednisolone	no	lercanidipine, torasemide, flunitrazepam, riseronic acid, clopidogrel	yes	diarrhea	yes	no	yes	liver affection	no	yes	yes	yes	yes	yes	yes	no	yes	normal	dry cough	yes	no	yes	amnesic aphasia; concentration disorders; insomnia	yes	urticaria pigmentosa	urticaria	no	yes
8	SM	m	51	25.2	> 25	yes	H1 and H2	no	no	ibuprofen	pantoprazole, fentanyl, zopiclone	yes	diarrhea	yes	yes	yes	liver affection	yes	yes	yes	yes	yes	yes	yes	yes	yes	dysfunctional	dry cough	yes	yes	yes	no	no	no	no	yes	yes
9	SM	m	52	26.0	40.7	yes	H1	no	no	no	flunitrazepam	yes	diarrhea	yes	yes	yes	liver affection	no	no	yes	yes	yes	yes	yes		yes	no	dry cough		no	yes	no	no	urticaria pigmentosa	urticaria	no	yes
10	SM	m	69	21.0	10.1	yes	H1	no	prednisolone	no	mirtazapine, nebivolol, flunitrazepam, tamsulosin, nilotinib, ezetimibe, clopidogrel, hydroxycarbamide	yes	diarrhea	yes	yes	yes	liver affection	yes	yes	yes	yes	yes	yes	no	yes	no	no	dry cough	yes	no	yes	no	no	urticaria pigmentosa	urticaria	no	yes
